# Supplementary material for: Liver Antioxidant Capacity and Steatosis in Laying Hens Exposed to Various Quantities of Lupin (Lupinus angustifolius) Seeds in the Diet
Source: Antioxidants (Basel). 2024 Feb 19;13(2):251. doi: 10.3390/antiox13020251 (PMC10886069; doi:10.3390/antiox13020251)
Supplement: Supplementary file 1 [file antioxidants-13-00251-s001.zip]

Archive with 1 entries (1 files):
- antioxidants-2839142-supplementary.pdf
